# Supplementary material for: A Significant Increasing Risk Association between Cigarette Smoking and XPA and XPC Genes Polymorphisms
Source: Genes (Basel). 2023 Jun 27;14(7):1349. doi: 10.3390/genes14071349 (PMC10379612; doi:10.3390/genes14071349)
Supplement: Supplementary file 1 [file genes-14-01349-s001.zip]

Archive with 1 entries (1 files):
- genes-2261163-supplementary.pdf
